# Supplementary material for: Filament Negative Regulator CDC4 Suppresses Glycogen Phosphorylase Encoded GPH1 That Impacts the Cell Wall-Associated Features in Candida albicans
Source: J Fungi (Basel). 2022 Feb 26;8(3):233. doi: 10.3390/jof8030233 (PMC8949380; doi:10.3390/jof8030233)
Supplement: Supplementary file 1 [file jof-08-00233-s001.zip]

Archive with 1 entries (1 files):
- jof-1595588-supplementary.pdf
